# Supplementary material for: Intraoperative Nerve Monitoring Parameters and Risk of Recurrent Laryngeal Nerve Injury in Thyroidectomy: A Systematic Review and Meta-Analysis
Source: Biomedicines. 2025 Oct 15;13(10):2516. doi: 10.3390/biomedicines13102516 (PMC12561866; doi:10.3390/biomedicines13102516)
Supplement: Supplementary file 1 [file biomedicines-13-02516-s001.zip]

Archive with 1 entries (1 files):
- biomedicines-3841079-supplementary.pdf
